# Supplementary material for: Risk perception of non-communicable diseases: A systematic review on its assessment and associated factors
Source: PLoS One. 2023 Jun 1;18(6):e0286518. doi: 10.1371/journal.pone.0286518 (PMC10234567; doi:10.1371/journal.pone.0286518)
Supplement: S1 Table — (XLSX) [file pone.0286518.s004.xlsx]

## Sheet: Sheet1
DATA
Paper ID no.	Author (year)	Reference	Country	Study design	Study population	Sample size	Risk perception measurement (type of NCD)	Scope of study [questionnaire (≥ 5 items measuring risk perception) and/or associated factors]	Studies with questionnaire (≥5 items) assessing risk perception of NCD						Studies on factors associated with risk perception of NCD
									Questionnaire item development	Language (developed & tranlsated)	No. of items	Measurement/ scale	Validation analysis	Mode of application	Statistical analysis	Associated factors (indicated in brackets)
																Personal factors	Sociopsychological factors	Structural factors
1	Vornanen M, Konttinen H, Peltonen M, Haukkala A. (2021)	Vornanen M, Konttinen H, Peltonen M, Haukkala A. Diabetes and Cardiovascular Disease Risk Perception and Risk Indicators: a 5-Year Follow-up. International Journal of Behavioral Medicine. 2021;28(3):337-48	Finland	Cohort	Adults aged 45-74 years old	909	Diabetes and cardiovascular disease	Associated factors	N/A	N/A	N/A	N/A	N/A	N/A	Descriptive, chi-square, one-way anova, structural equation modeling	Higher physical activity, BMI, and 2-hour glucose predicted risk perception of diabetes; Higher BMI predicted risk perception of cardiovascular disease	N/A	N/A
2	Vornanen M, Konttinen H, Kääriäinen H, Männistö S, Salomaa V, Perola M, et al. (2016)	Vornanen M, Konttinen H, Kääriäinen H, Männistö S, Salomaa V, Perola M, et al. Family history and perceived risk of diabetes, cardiovascular disease, cancer, and depression. Preventive medicine. 2016;90:177-83	Finland	Cross-sectional	Finnish aged 25-74 years old	6258	Cardiovascular disease, diabetes, cancer, severe depression	Associated factors	N/A	N/A	N/A	N/A	N/A	N/A	Descriptive, chi-square, one-way anova, structural equation modeling	All studied NCDs (family history, gender, age, education, smoking, alcohol, BMI, physical activity)	N/A	N/A
3	Hamilton JG, Lobel M (2015)	Hamilton JG, Lobel M. Psychosocial factors associated with risk perceptions for chronic diseases in younger and middle-aged women. Women & health 2015;55(8):921-42	USA	Cross-sectional	Women aged 18 to 64 years old	619	Cardiovascular disease, breast cancer, lung cancer	Associated factors	N/A	N/A	N/A	N/A	N/A	N/A	Structural equation modeling analysis	Cardiovascular disease (family history, smoking, BMI); Breast cancer (BMI); Lung cancer (family history, smoking)	Cardiovascular (social exposure to cardiovascular disease, perception of stigma by others, locus of control, optimistic); breast cancer (perception of stigma by others); Lung cancer (perception of stigma by others, optimistic)	N/A
4	Temu TM, Kirui N, Wanjalla C, Ndungu AM, Kamano JH, Inui TS, et al. (2015)	Temu TM, Kirui N, Wanjalla C, Ndungu AM, Kamano JH, Inui TS, et al. Cardiovascular health knowledge and preventive practices in people living with HIV in Kenya. BMC infectious diseases 2015;15(1):1-8	Kenya	Cross-sectional	Adults living with HIV aged 33 to 46 years	300	Cardiovacular disease	Associated factors	N/A	N/A	N/A	N/A	N/A	N/A	Descriptive, chi-square, multiple logistic regression	Women are more likely than men to perceived risk for heart disease	N/A	N/A
5	Fukuoka Y, Choi J, Bender MS, Gonzalez P, Arai S (2015)	Fukuoka Y, Choi J, Bender MS, Gonzalez P, Arai S. Family history and body mass index predict perceived risks of diabetes and heart attack among community-dwelling Caucasian, Filipino, Korean, and Latino Americans—DiLH Survey. Diabetes research and clinical practice 2015;109(1):157-63	USA	Cross-sectional	Adults aged 18 years or older	905	Diabetes and heart attack	Associated factors	N/A	N/A	N/A	N/A	N/A	N/A	Descriptive, multiple logistic regression	Diabetes (female, family history of diabetes, ethnicity, high cholesterol, high BMI); Heart attack (family history of heart attack, high blood pressure, high BMI)	N/A	N/A
6	Yang J, Zheng M, Chen S, Ou S, Zhang J, Wang N, et al. (2013)	Yang J, Zheng M, Chen S, Ou S, Zhang J, Wang N, et al. A survey of the perceived risk for stroke among community residents in western urban China. Plos one. 2013;8(9):e73578	China	Cross-sectional	Adults aged 18 years or older	941	Stroke	Associated factors	N/A	N/A	N/A	N/A	N/A	N/A	Descriptive, chi-square, multiple logistic regression	Stroke (age, hypertension, hyperlipidemia, heart disease, history of stroke)	N/A	N/A
7	Diaz VA, Mainous AG, Williamson D, Johnson SP, Knoll ME (2012)	Diaz VA, Mainous AG, Williamson D, Johnson SP, Knoll ME. Cardiovascular and diabetes risk perception in a Hispanic community sample. Ethnicity & disease 2012;22(1):5	USA	Cross-sectional	Hispanic adults aged 18 years or older	183	Diabetes and heart attack	Associated factors	N/A	N/A	N/A	N/A	N/A	N/A	Descriptive, t-test, chi-square, fisher exact test, kappa statistics, stepwise logistic regression	Diabetes (gender, agre, BMI, reading ability, family history of diabetes); Heart attack (gender, hypertension, cholesterol level, family history of heart attack)	N/A	N/A
8	Abshire DA, Graves JM, Dawson RM (2020)	Abshire DA, Graves JM, Dawson RM. Rural-urban differences in college students’ cardiovascular risk perceptions. Journal of American College Health 2020;68(5):477-83	USA	Cross-sectional	College students aged 18-25 years old	118	High blood pressure, diabetes, high cholesterol, heart disease, stroke, excess weight gain	Associated factors	N/A	N/A	N/A	N/A	N/A	N/A	Chi-square, logistic regression analysis	Perceived risk for gaining excess weight, hypertension and diabetes (BMI)	N/A	N/A
9	Stol DM, Hollander M, Damman OC, Nielen MM, Badenbroek IF, Schellevis FG, et al. (2020)	Stol DM, Hollander M, Damman OC, Nielen MM, Badenbroek IF, Schellevis FG, et al. Mismatch between self-perceived and calculated cardiometabolic disease risk among participants in a prevention program for cardiometabolic disease: a cross-sectional study. BMC public health. 2020;20:1-9	Netherlands	Cross-sectional	Adults aged 45-70 years without cardiometabolic diseases	7547	Cardiovascular disease, diabetes, chronic kidney disease	Associated factors	N/A	N/A	N/A	N/A	N/A	N/A	Descriptive, two-tailed t-tests, chi-square, multivariable linear regression model	Risk perception of cardiovascular disease, diabetes, chronic kidney disease (family history of diabetes, family history of cardiovascular disease, BMI, waist circumference, physical activity)	N/A	N/A
10	Heidemann C, Paprott R, Stühmann LM, Baumert J, Mühlenbruch K, Hansen S, et al. (2019)	Heidemann C, Paprott R, Stühmann LM, Baumert J, Mühlenbruch K, Hansen S, et al. Perceived diabetes risk and related determinants in individuals with high actual diabetes risk: results from a nationwide population-based survey. BMJ Open Diabetes Research and Care 2019;7(1):e000680	Germany	Cross-sectional	Adults aged 18-97 years without known diabetes	2327	Diabetes	Associated factors	N/A	N/A	N/A	N/A	N/A	N/A	Descriptive, logistic regression analysis	Diabetes (age, family history of diabetes)	N/A	Diabetes (informed about increased risk of diabetes by physician)
11	Taber JM, Klein WM, Suls JM, Ferrer RA (2017)	Taber JM, Klein WM, Suls JM, Ferrer RA. Lay awareness of the relationship between age and cancer risk. Annals of Behavioral Medicine 2017;51(2):214-25	USA	Cross-sectional	Adults in the United States	7045	Cancer and cardiovascular disease	Associated factors	N/A	N/A	N/A	N/A	N/A	N/A	Descriptive, linear regression analysis	Cancer (gender, age , ethnicity); Cardiovascular disease (age)	N/A	N/A
12	Desgraz B, Collet T-H, Rodondi N, Cornuz J, Clair C (2017)	Desgraz B, Collet T-H, Rodondi N, Cornuz J, Clair C. Comparison of self-perceived cardiovascular disease risk among smokers with Framingham and PROCAM scores: a cross-sectional analysis of baseline data from a randomised controlled trial. BMJ open. 2017;7(1):e012063	Switzerland	Cross-sectional	Regular smokers aged 40-70 years	514	Cardiovascular disease	Associated factors	N/A	N/A	N/A	N/A	N/A	N/A	Chi-square, univariable and multivariable logistic regression	Cardiovascular disease (gender, age, hyperlipidemia, diabetes)	N/A	N/A
13	Boo S, Froelicher ES, Yun J-H, Kim Y-W, Jung J-Y, Suh C-H (2016)	Boo S, Froelicher ES, Yun J-H, Kim Y-W, Jung J-Y, Suh C-H. Perceived and actual risk of cardiovascular disease in patients with rheumatoid arthritis in Korea: a cross-sectional study. Medicine. 2016;95(40)	Korea	Cross-sectional	men and women with rheumatoid arthritis	208	cardiovascular disease	Asociated factors	N/A	N/A	N/A	N/A	N/A	N/A	Descriptive, chi-square, fisher's exact test	Cardiovascular disease (taking medication for blood pressure control or blood lipid, family history of cardiovascular disease)	N/A	N/A
14	Piccinino L, Griffey S, Gallivan J, Lotenberg LD, Tuncer D (2015)	Piccinino L, Griffey S, Gallivan J, Lotenberg LD, Tuncer D. Recent trends in diabetes knowledge, perceptions, and behaviors: implications for national diabetes education. Health Education & Behavior 2015;42(5):687-96	USA	Cross-sectional	Adults in the United States	6075	Diabetes	Associated factors	N/A	N/A	N/A	N/A	N/A	N/A	Descriptive, logistic regression analysis	Diabetes (BMI, family history of diabetes)	N/A	Diabetes (been told by healthcare professional to be at risk)
15	Shiloh S, Wade CH, Roberts JS, Alford SH, Biesecker BB (2013)	Shiloh S, Wade CH, Roberts JS, Alford SH, Biesecker BB. Associations between risk perceptions and worry about common diseases: A between-and within-subjects examination. Psychology & Health 2013;28(4):434-49	USA	Cross-sectional	American aged 25-40 years old and not affected with type 2 diabetes, atherosclerotic cardiovascular disease, osteoporosis or cancer	294	Diabetes, osteoporosis, hypertension, coronary heart disease, hypercholesterolemia, skin cancer, lung cancer, colorectal cancer	Associated factors	N/A	N/A	N/A	N/A	N/A	N/A	Pearson correlations, hierarchical regression analysis, principal component factor analyses	Osteoporosis (gender); Colorectal cancer (gender)	All studied NCDs (worry)	N/A
16	Mya KS, Zaw KK, Mya KM (2021)	Mya KS, Zaw KK, Mya KM. Developing and validating a questionnaire to assess an individual’s perceived risk of four major non-communicable diseases in Myanmar. Plos one. 2021;16(4):e0234281	Myanmar	Mixed method	Adults aged 25-60 years with no history of non-communicable diseases	360	Cardiovascular disease, diabetes, cancer, chronic respiratory disease	Questionnaire	Questionnaire item developed based on the Health Belief Model	Developed in English and translated into Burmese	A total of 21 items. 4 items measure perceived susceptibility, 5 items measure perceived benefit, 3 items measure perceived barrier, 5 items measure self efficacy and 4 items measure behavioural change intention.	Four-point Likert scale	Exploratory factor analysis, confirmatory factor analysis	Not mentioned	N/A	N/A	N/A	N/A
17	Shah LL, Perkhounkova Y, Daack-Hirsch S (2016)	Shah LL, Perkhounkova Y, Daack-Hirsch S. Evaluation of the perception of risk factors for type 2 diabetes instrument in an at-risk, nondiabetic population. Journal of nursing measurement 2016;24(2):83E-100E	USA	Cross-sectional	Adults aged 18-60 years without diabetes and have positive family history of diabetes	248	Diabetes	Associated factors	N/A	N/A	N/A	N/A	N/A	N/A	Descriptive, ANOVA, chi-square, Fisher's exact test, confirmatory factor analysis	Diabetes (age, gender, education level)	N/A	N/A
18	Guo J, Tang Y, Zhang H, Lommel L, Chen J-L (2019)	Guo J, Tang Y, Zhang H, Lommel L, Chen J-L. The risk, perceived and actual, of developing type 2 diabetes mellitus for mothers of preschool children in urban China. PloS one. 2019;14(9):e0222839	China	Cross-sectional	Mothers of preschool children aged 3-7 years	176	Diabetes	Associated factors	N/A	N/A	N/A	N/A	N/A	N/A	Descriptive, Pearson correlation, stepwise multivariate linear regression	Diabetes (age, family history of diabetes)	N/A	N/A
19	Martínez-Urquijo A, Postigo Á, Cuesta M, Fernández-Álvarez MdM, Martín-Payo R (2021)	Martínez-Urquijo A, Postigo Á, Cuesta M, Fernández-Álvarez MdM, Martín-Payo R. Development and validation of the MARA scale in Spanish to assess knowledge and perceived risks and barriers relating to breast cancer prevention. Cancer Causes & Control 2021;32(11):1237-45	Spain	Cross-sectional	Spanish women without breast cancer	641	Breast cancer	Questionnaire	Questionnaire item adapted from previous studies	Developed in English and translated to Spanish	A total of 31 items. 9 items measure knowledge of risk factor, 9 items measure knowledge of signs and symptoms, 6 items measure perceived risk and 7 items measure barriers.	Five-point Likert for perceived risk and barrier items	Exploratory factor analysis, confirmatory factor analysis	Self-administered	N/A	N/A	N/A	N/A
20	Turner J, Pond GR, Tremblay A, Johnston M, Goss G, Nicholas G, et al (2021)	Turner J, Pond GR, Tremblay A, Johnston M, Goss G, Nicholas G, et al. Risk Perception Among a Lung Cancer Screening Population. Chest. 2021	Canada	Cross-sectional	Smokers aged 50-75 years	2514	Lung cancer	Associated factors	N/A	N/A	N/A	N/A	N/A	N/A	Descriptive, Spearman correlation, Kruskal-wallis test, cumulative logistic regression	Lung cancer (age, gender, pack-decades smoked, former smoker, having dyspnoea/cough, FEV%, history of chronic obstructive pulmonary disease, family history of lung cancer)	N/A	N/A
21	Khlaifat AM, Al-Hadid LA, Dabbour RS, Shoqirat N (2020)	Khlaifat AM, Al-Hadid LA, Dabbour RS, Shoqirat N. Cross-sectional survey on the diabetes knowledge, risk perceptions and practices among university students in South Jordan. Journal of Diabetes & Metabolic Disorders 2020;19(2):849-58	Jordan	Cross-sectional	Adults aged 18-50 years	2158	Diabetes	Associated factors	N/A	N/A	N/A	N/A	N/A	N/A	Descriptive, t-test, ANOVA, Turkey's post-hoc analysis	Diabetes (family history of diabetes, caring for a relative with diabetes)	N/A	N/A
22	White LJ, Chin-Quee AL, Berg CJ, Wise JC, Hapner ER (2012)	White LJ, Chin-Quee AL, Berg CJ, Wise JC, Hapner ER. Differences in head and neck cancer risk perception between smoking and nonsmoking NASCAR attendees. Otolaryngology--Head and Neck Surgery 2012;147(1):63-8	USA	Cross-sectional	Race attendees aged 18 years and older	507	Head and neck cancer	Associated factors	N/A	N/A	N/A	N/A	N/A	N/A	Pearson chi-square test, independent sample t tests, multivariate analysis of covariance (MANCOVA)	Head and neck cancer (smoking)	N/A	N/A
23	Osazuwa-Peters N, Tutlam NT (2016)	Osazuwa-Peters N, Tutlam NT. Knowledge and risk perception of oral cavity and oropharyngeal cancer among non-medical university students. Journal of Otolaryngology-Head & Neck Surgery 2016;45(1):1-7	USA	Cross-sectional	University students aged 18 years or older and had not been previously diagnosed with oral head and neck cancer.	100	Oral cavity and oropharyngeal cancer	Associated factors	N/A	N/A	N/A	N/A	N/A	N/A	Pearson's correlation, chi-square, one-way ANOVA, binary logistic regression analysis	Oral cavity and oropharyngeal cancer (number of sexual partners, age at sexual debut)	N/A	N/A
24	Guess ND, Caengprasath N, Dornhorst A, Frost GS (2015)	Guess ND, Caengprasath N, Dornhorst A, Frost GS. Adherence to NICE guidelines on diabetes prevention in the UK: Effect on patient knowledge and perceived risk. Primary Care Diabetes. 2015;9(6):407-11	UK	Cross-sectional	Adults aged 18 years or older in the UK	59	Diabetes	Associated factors	N/A	N/A	N/A	N/A	N/A	N/A	Descriptive, student's t-test, Spearman's test	N/A	N/A	Diabetes (being informed by health professional to be high risk of diabetes)
25	Woringer M, Nielsen JJ, Zibarras L, Evason J, Kassianos AP, Harris M, et al. (2017)	Woringer M, Nielsen JJ, Zibarras L, Evason J, Kassianos AP, Harris M, et al. Development of a questionnaire to evaluate patients’ awareness of cardiovascular disease risk in England’s National Health Service Health Check preventive cardiovascular programme. BMJ open. 2017;7(9):e014413.	UK	Cross-sectional	Health check attendees aged 40-70 years and free of known vasculardisease	110	Heart attack and stroke	Questionnaire	Questionnaire item developed based on the Health Belief Model and Transtheoretical Model	Developed in English and no translation to other language	A total of 26 items. 8 items measure knowledge, 8 items measure perceived risk, 7 items measure perceived benefit and 3 items measure healthy eating intention	Four-point and five-point Likert scale	Exploratory factor analysis	Self-administered	N/A	N/A	N/A	N/A
26	Wang H-H, Wu S-Y (2013)	Wang H-H, Wu S-Y. HPV vaccine knowledge and perceived risk of cervical cancer among female college students in Taiwan. Asian Pacific Journal of Cancer Prevention 2013;14(12):7371-4.	Taiwan	Cross-sectional	Female college students aged below 25 years	150	Cervical cancer	Associated factors	N/A	N/A	N/A	N/A	N/A	N/A	Descriptive, Pearson correlation	N/A	N/A	Cervical cancer (HPV vaccine knowledge)
27	Peipins LA, McCarty F, Hawkins NA, Rodriguez JL, Scholl LE, Leadbetter S (2015)	Peipins LA, McCarty F, Hawkins NA, Rodriguez JL, Scholl LE, Leadbetter S. Cognitive and affective influences on perceived risk of ovarian cancer. Psycho‐Oncology. 2015;24(3):279-86	USA	Cross-sectional	Women aged 30 years or older who had not been diagnosed with ovarian cancer and not having both of their ovaries removed	2011	Ovarian cancer	Associated factors	N/A	N/A	N/A	N/A	N/A	N/A	Path model analysis	Ovarian cancer (number of relatives with cancer)	Ovarian cancer (belief in the genetic cause of cancer)	Ovarian cancer (cancer knowledge)
28	Zarghami F, Allahverdipour H, Asghari Jafarabadi M (2021)	Zarghami F, Allahverdipour H, Asghari Jafarabadi M. Lung Cancer Risk Perception Among Older Smokers; a Cross-sectional Study. International Journal of Cancer Management. 2021;14(1)	Iran	Cross-sectional	Smokers aged 45 years and older	215	Lung cancer	Associated factors	N/A	N/A	N/A	N/A	N/A	N/A	Descriptive, simple and multiple linear regression, spearman correlation	Lung cancer (age, gender, "years smoked")	N/A	N/A
29	Osazuwa-Peters N, Boakye EA, Chen BY, Clancy J, Vallot PL, Su JL, et al. (2017)	Osazuwa-Peters N, Boakye EA, Chen BY, Clancy J, Vallot PL, Su JL, et al. Sociodemographic factors associated with knowledge and risk perception of human papillomavirus and human papillomavirus–associated oropharyngeal squamous cell carcinoma among a predominantly black population. JAMA Otolaryngology–Head & Neck Surgery 2017;143(2):117-24	USA	Cross-sectional	Drag race event attendees aged 18 years or older	301	HPV-associated oropharyngeal cancer	Associated factors	N/A	N/A	N/A	N/A	N/A	N/A	Descriptive, chi-square, independent samples t tests, univariate and multivariable linear regression analysis	Oropharyngeal cancer (ethnicity, education)	N/A	N/A
30	Zare Sakhvidi MJ, Mirzaei Aliabadi M, Sakhvidi FZ, Halvani G, Morowatisharifabad MA, Tezerjani HD, et al. (2014)	Zare Sakhvidi MJ, Mirzaei Aliabadi M, Sakhvidi FZ, Halvani G, Morowatisharifabad MA, Tezerjani HD, et al. Occupational cancer risk perception in Iranian workers. Archives of environmental & occupational health 2014;69(3):167-71	Iran	Cross-sectional	Male Iranian industrial workers	269	Occupational cancer	Associated factors	N/A	N/A	N/A	N/A	N/A	N/A	t-test, linear regression	N/A	N/A	Occupational cancer (knowledge)
31	Agarwal G, Pirrie M, Angeles R, Marzanek F, Parascandalo J (2019)	Agarwal G, Pirrie M, Angeles R, Marzanek F, Parascandalo J. Development of the Health Awareness and Behaviour Tool (HABiT): reliability and suitability for a Canadian older adult population. Journal of Health, Population and Nutrition 2019;38(1):1-11	Canada	Cross-sectional	Older adults aged 55 years and older	28	High blood pressure, diabetes	Questionnaire	Questionnaire item developed based on previous surveys in Canada	Developed in English	A total of 48 items. 18 items measure knowledge of cardiovascular disease and diabetes, 13 items measure current health behaviour, 5 items measure health-related quality of life, 7 items measure perceived risk and understanding and 5 items measure self-efficacy	Various measures were used, including few response options, Likert scales, etc.	Content validity, face validity, internal consistency, test-retest reliability	Self-administered	N/A	N/A	N/A	N/A
32	Russell V, Ogilvie G, Beksinska M, Nyrenda M, Mitchell-Foster S, Lavoie J, et al. (2020)	Russell V, Ogilvie G, Beksinska M, Nyrenda M, Mitchell-Foster S, Lavoie J, et al. Human papillomavirus and cervical cancer risk perception and vaccine acceptability among adolescent girls and young women in Durban, South Africa. South African Medical Journal 2020;110(9):887-93.	South Africa	Cross-sectional	Adolescent girls and young women aged 16-24 years with self-reporting HIV-negative or unknown HIV status	112	Cervical cancer	Associated factors	N/A	N/A	N/A	N/A	N/A	N/A	Descriptive, chi-square analysis, Fisher's exact test	Cervical cancer (age, income)	N/A	N/A
33	Metcalfe KA, Quan ML, Eisen A, Cil T, Sun P, Narod SA (2013)	Metcalfe KA, Quan ML, Eisen A, Cil T, Sun P, Narod SA. The impact of having a sister diagnosed with breast cancer on cancer‐related distress and breast cancer risk perception. Cancer 2013;119(9):1722-8.	Canada	Cross-sectional	Sisters of newly diagnosed index breast cancer patients. Eligible if could read and understand English, aged 25 years or older and had no previous history of cancer.	205	Breast cancer	Associated factors	N/A	N/A	N/A	N/A	N/A	N/A	Descriptive, analysis of variance, logistic regression analysis	Breast cancer (age, lifetime breast cancer risk estimation)	N/A	N/A
34	Pelullo CP, Rossiello R, Nappi R, Napolitano F, Di Giuseppe G (2019)	Pelullo CP, Rossiello R, Nappi R, Napolitano F, Di Giuseppe G. Diabetes prevention: Knowledge and perception of risk among Italian population. BioMed research international 2019;2019.	Italy	Cross-sectional	Parents of children attending public schools	527	Diabetes	Associated factors	N/A	N/A	N/A	N/A	N/A	N/A	Descriptive, t test, chi-square test, generalized estimation equation analysis	Diabetes (age, BMI, had close relatives with diabetes, had chronic disease)	Diabetes (perception of own health status)	Diabetes (need of information about diabetes)
35	Skøt L, Nielsen JB, Leppin A (2018)	Skøt L, Nielsen JB, Leppin A. Who perceives a higher personal risk of developing type 2 diabetes? A cross-sectional study on associations between personality traits, health-related behaviours and perceptions of susceptibility among university students in Denmark. BMC Public Health. 2018;18(1):1-10	Denmark	Cross-sectional	Students aged 40 years or older attending one of the five major universities in Denmark	1205	Type 2 diabetes	Associated factors	N/A	N/A	N/A	N/A	N/A	N/A	Independent sample t-test, chi-square test, Pearson correlation coefficients, hierarchical linear multiple regression analysis, binary logistic regression analysis	Type 2 diabetes (BMI, sweet consumption, prior type 2 diabetes screening, physical activity, parental education, family history of type 2 diabetes)	Type 2 diabetes (conscientiousness, emotional stability)	N/A
36	Buster KJ, You Z, Fouad M, Elmets C (2012)	Buster KJ, You Z, Fouad M, Elmets C. Skin cancer risk perceptions: a comparison across ethnicity, age, education, gender, and income. Journal of the American Academy of Dermatology 2012;66(5):771-9	USA	Cross-sectional	Adults without skin cancer	1246	Skin cancer	Associated factors	N/A	N/A	N/A	N/A	N/A	N/A	Multiple logistic regression	Skin cancer (ethnicity, age, education)	N/A	N/A
37	Chung C, Lee SJ (2013)	Chung C, Lee SJ. Estimated risks and optimistic self-perception of breast cancer risk in Korean women. Applied Nursing Research 2013;26(4):180-5	Korea	Cross-sectional	Women aged 31 -50 years without breast cancer	222	Breast cancer	Associated factors	N/A	N/A	N/A	N/A	N/A	N/A	Descriptive, chi-square test, ANOVA, analysis of covariance (ANCOVA)	Breast cancer (age, BMI)	N/A	N/A
38	Adedeji IA, Lawal SA, Aluko‐Arowolo S, Oduwole EO (2021)	Adedeji IA, Lawal SA, Aluko‐Arowolo S, Oduwole EO. Men in rural Nigeria have a poor perception of prostate cancer risk; Hence they seldom seek screening. Psycho‐Oncology. 2021;30(5):773-9	Nigeria	Cross-sectional	Male adults living in rural communities in Southwest Nigeria	384	Prostate cancer	Questionnaire and associated factors	Quetionnaire item developed based on the Health Belief Model	Developed in English and translated to Yoruba	A total of 26 items. 7 items measure perceived threat, 9 items measure screening behaviour and 10 items measure knowledge.	Five-point Likert scale	Face validity only	Interviewer-administered	Descriptive, multiple regression and logistic regression	Prostate cancer (age, religion, income)	N/A	N/A
39	Lin Y-J, Fan L-W, Tu Y-C (2016)	Lin Y-J, Fan L-W, Tu Y-C. Perceived risk of human papillomavirus infection and cervical cancer among adolescent women in Taiwan. Asian nursing research. 2016;10(1):45-50	Taiwan	Cross-sectional	College students who were adolescent women aged 15-16 years	610	Cervical cancer	Questionnaire	Questionnaire item developed based on literature review	Language not mentioned	6-item human papillomavirus-related perceived risk scale	Six-point Likert scale	Content validity and face validity	Self-administered	N/A	N/A	N/A	N/A
40	Chan CW, Leung SF (2012)	Chan CW, Leung SF. Differences in perceptions of coronary disease among Hong Kong Chinese: Implications for the societal readiness in disease prevention. Psychology, health & medicine 2012;17(3):366-75	Hong Kong	Cross-sectional	Adults aged 18 years and above	236	Coronary heart disease	Questionnaire and associated factors	Questionnaire item developed based on literature review and expert opinion	Developed in English and Chinese. Translation not mentioned.	A total of 9 items. 4 items measure perceived seriousness and 5 items measure perceived risk.	Five-point Likert scale	Content validity and face validity	Investigator-administered	Descriptive, Mann-Whitney-U test	Coronary heart disease (age, education)	N/A	N/A
41	Gibson EG, Gage JC, Castle PE, Scarinci IC (2019)	Gibson EG, Gage JC, Castle PE, Scarinci IC. Perceived susceptibility to cervical cancer among African American women in the Mississippi Delta: does adherence to screening matter? Women's Health Issues 2019;29(1):38-47	USA	Cross-sectional	African -American women aged 26-65 years	524	Cervical cancer	Associated factors	N/A	N/A	N/A	N/A	N/A	N/A	Descriptive, ANOVA, Pearson chi-square, multinomial logistic regression	Cervical cancer (age, age at first intercourse, family history)	Cervical cancer (perceived risk of HPV exposure)	Cervical cancer (recommendation for pap smear by healthcare professional)
42	Taylan S, Özkan İ, Adıbelli D (2021)	Taylan S, Özkan İ, Adıbelli D. Breast Cancer Perception Scale: Psychometric Development Study. European Journal of Breast Health 2021;17(2):95	Turkey	Cross-sectional	Women aged 20 years and above without a breast cancer diagnosis	572	Breast cancer	Questionnaire	Questionnaire item developed based on literature review	Language not mentioned	A total of 24 items. 4 items measure perceived know;edge, 5 items measure perceived treatment belief, 4 items measure perceived need for health check, 4 items measure perceived stigma, 4 items measure perceived fear and 3 items measure perceived risk	Five-point Likert scale	Exploratory factor analysis and confirmatory factor analysis	Face-to-face interview	N/A	N/A	N/A	N/A
43	Antwi J, Lavin R, Sullivan S, Bellavia M (2020)	Antwi J, Lavin R, Sullivan S, Bellavia M. Perception of and risk factors for type 2 diabetes among students attending an upstate New York college: a pilot study. Diabetology & metabolic syndrome 2020;12(1):1-8	USA	Cross-sectional	College students aged 18 years or older who are not pregnant and had no diabetes	44	Type 2 diabetes	Associated factors	N/A	N/A	N/A	N/A	N/A	N/A	Descriptive, Mann-Whitney-U test, Pearson's correlation, chi-square test	Type 2 diabetes (BMI, fat mass percent, waist circumference, HDL level)	N/A	N/A
44	Dickerson JB, Smith ML, Sosa E, McKyer EL, Ory MG (2012)	Dickerson JB, Smith ML, Sosa E, McKyer EL, Ory MG. Perceived risk of developing diabetes in early adulthood: beliefs about inherited and behavioral risk factors across the life course. Journal of health psychology 2012;17(2):285-96	USA	Cross-sectional	College students	612	Diabetes	Associated factors	N/A	N/A	N/A	N/A	N/A	N/A	Bivariate ordered probit regression model, marginal probability analysis	Diabetes (ethnicity, number of family members with diabetes)	N/A	N/A
45	Godino JG, van Sluijs EM, Sutton S, Griffin SJ (2014)	Godino JG, van Sluijs EM, Sutton S, Griffin SJ. Understanding perceived risk of type 2 diabetes in healthy middle-aged adults: A cross-sectional study of associations with modelled risk, clinical risk factors, and psychological factors. Diabetes research and clinical practice 2014;106(3):412-9	UK	Cross-sectional	Participants of the Diabetes Risk Communication Trial (Cambridgeshire, UK)	569	Type 2 diabetes	Associated factors	N/A	N/A	N/A	N/A	N/A	N/A	Descriptive, Spearman's rank correlation coefficient, linear regression, logistic regression , multivariable regression	Type 2 diabetes (body fat percentage)	Type 2 diabetes (self-perceived health, diabetes-related worry)	N/A
46	Fein LA, Cunha IR, Wong A, Schlumbrecht MP, Duthely LM, Potter JE (2021)	Fein LA, Cunha IR, Wong A, Schlumbrecht MP, Duthely LM, Potter JE. Low Perceived Anal Cancer Risk and Screening Utilization Among High-Risk Transgender Men and Women Living in an HIV/STI Epicenter. AIDS and Behavior 2021;25(7):2210-8	USA	Cross-sectional	Self-identified transgender person aged 18 years or older	79	Anal cancer	Associated factors	N/A	N/A	N/A	N/A	N/A	N/A	Pearson's chi-square test, Fisher's exact test, student's t-test, analysis of variance (ANOVA)	Anal cancer (past sexually transmitted disease diagnosis, history of anoreceptive intercourse, male partner, HIV status)	N/A	N/A
47	Khan RK, Misra R, Shawley-Brzoska S, Wen S (2020)	Khan RK, Misra R, Shawley-Brzoska S, Wen S. Predictors of diabetes risk perception among college students. Journal of American College Health 2020:1-7	USA	Cross-sectional	College students aged 18 years and older	697	Diabetes	Associated factors	N/A	N/A	N/A	N/A	N/A	N/A	Descriptive, univariate one-way analysis of variance, chi-square test, logistic regression	Diabetes (age, BMI, family history with diabetes)	Diabetes (self-perceived health)	Diabetes (knowledge)
48	Kelly KM, Ferketich AK, Ruffin IV MT, Tatum C, Paskett ED (2012)	Kelly KM, Ferketich AK, Ruffin IV MT, Tatum C, Paskett ED. Perceived risk of cervical cancer in Appalachian women. American journal of health behavior 2012;36(6):849-59	USA	Cross-sectional	Appalachian women aged 18 years or older	571	Cervical cancer	Associated factors	N/A	N/A	N/A	N/A	N/A	N/A	Descriptive, logistic regression analysis	Cervical cancer (history of sexually transmitted infection, smoking)	Cervical cancer (worry)	Cervical cancer (knowledge of cervical cancer)
49	Joiner KL, Sternberg RM, Kennedy CM, Fukuoka Y, Chen J-L, Janson SL (2016)	Joiner KL, Sternberg RM, Kennedy CM, Fukuoka Y, Chen J-L, Janson SL. Perception of risk for developing diabetes among foreign-born Spanish-speaking US Latinos. The Diabetes Educator 2016;42(4):418-28	USA	Cross-sectional	Foreign-born Latino U.S. adults aged 20 years or older who reported speaking predominantly Spanish	146	Diabetes	Associated factors	N/A	N/A	N/A	N/A	N/A	N/A	Descriptive, logistic regression analysis	Diabetes (history of gestational diabetes, education)	Diabetes (optimistic bias, worry, perceived risk to health or other chronic conditions)	N/A
50	Lucas-Wright A, Bazargan M, Jones L, Vadgama JV, Vargas R, Sarkissyan M, et al. (2014)	Lucas-Wright A, Bazargan M, Jones L, Vadgama JV, Vargas R, Sarkissyan M, et al. Correlates of perceived risk of developing cancer among African-Americans in South Los Angeles. Journal of community health 2014;39(1):173-80	USA	Cross-sectional	African American adults	755	Cancer	Associated factors	N/A	N/A	N/A	N/A	N/A	N/A	Chi-square test, multiple multinomial logistic regression analysis	Cancer (smoking, had blood relative with cancer, had a cancer history)	Cancer (perceived health status)	Cancer (cancer-related knowledge, discuss risk of cancer with doctor)
51	Clark P, Lavielle P (2015)	Clark P, Lavielle P. Risk perception and knowledge about osteoporosis: Well informed but not aware? A cross-sectional study. Journal of community health 2015;40(2):245-50	Mexico	Cross-sectional	Individual older than 18 years living in Mexico city	455	Osteoporosis	Associated factors	N/A	N/A	N/A	N/A	N/A	N/A	Chi-square test, student t-test	Osteoporosis (age, gender, family history of osteoporosis)	N/A	N/A
52	Kye SY, Park EY, Oh K, Park K (2015)	Kye SY, Park EY, Oh K, Park K. Perceptions of cancer risk and cause of cancer risk in Korean adults. Cancer research and treatment: official journal of Korean Cancer Association 2015;47(2):158	Korea	Cross-sectional	Adults aged 30-69 years with no history of cancer	1009	Cancer	Associated factors	N/A	N/A	N/A	N/A	N/A	N/A	Chi-square test, binary logistic regression	Cancer (gender, age, income, family history of cancer)	N/A	N/A
53	Hwang WJ, Hong O, Kim MJ (2012)	Hwang WJ, Hong O, Kim MJ. Factors associated with blue-collar workers' risk perception of cardiovascular disease. Journal of Korean Academy of Nursing 2012;42(7):1095-104	Korea	Cross-sectional	Korean blue-collar workers aged 18 years or older without history of myocardial infarction, percutaneous transluminal coronary angioplasty or cognitive impairment	238	Cardiovacular disease	Associated factors	N/A	N/A	N/A	N/A	N/A	N/A	Descriptive analysis, Pearson correlations, multiple linear regression	Cardiovascular disease (alcohol consumption, actual cardiovascular disease risk, shift work)	Cardiovascular (perceived health status)	Cardiovascular disease (knowledge of cardiovascular disease risk)
54	Chopra I, Chopra A (2017)	Chopra I, Chopra A. Risk perception for diabetes in Appalachian women. Women & health 2017;57(5):534-50	USA	Cross-sectional	Non-diabetic, non-elderly (21-50 years) Appalachian women in West Virginia	202	Diabetes	Associated factors	N/A	N/A	N/A	N/A	N/A	N/A	Chi-square test, independent sample t-tests, multivariable logistic regression	Diabetes (age, BMI, ethnicity, physical activity)	Diabetes (personal control)	Diabetes (knowledge)
55	Amuta AO, Barry AE, J McKyer EL (2015)	Amuta AO, Barry AE, J McKyer EL. Risk perceptions for developing type 2 diabetes among overweight and obese adolescents with and without a family history of type 2 diabetes. American journal of health behavior 2015;39(6):786-93	USA	Cross-sectional	Overweight/ obese college-aged students	319	Type 2 diabetes	Associated factors	N/A	N/A	N/A	N/A	N/A	N/A	Descriptive, multiple linear regression analysis	Type 2 diabetes (gender, family history of type 2 diabetes, BMI)	N/A	N/A
56	Hall IJ, Soman A, Smith JL, White A, Crawford A (2019)	Hall IJ, Soman A, Smith JL, White A, Crawford A. Perceived risk of colorectal and breast cancers among women who are overweight or with obesity. Preventive medicine reports 2019;14:100845	USA	Cross-sectional	Females aged 18 years and over without history of cancer	not mentioned	Breast cancer, colorectal cancer	Associated factors	N/A	N/A	N/A	N/A	N/A	N/A	Bivariate analysis, multivariable logistic regression	Breast cancer, colorectal cancer (ethnicity)	N/A	N/A
57	Hsueh L, Peña JM, Hirsh AT, de Groot M, Stewart JC (2019)	Hsueh L, Peña JM, Hirsh AT, de Groot M, Stewart JC. Diabetes risk perception among immigrant and racial/ethnic minority adults in the United States. The Diabetes Educator 2019;45(6):642-51	USA	Cross-sectional	Adults from the National Health and Nutrition Examination Survey with no diabetes or prediabetes	11569	Diabetes	Associated factors	N/A	N/A	N/A	N/A	N/A	N/A	T-tests, chi-square tests, logistic regression	Diabetes (ethnicity)	N/A	N/A
58	Sudenga SL, Rositch AF, Otieno WA, Smith JS (2013)	Sudenga SL, Rositch AF, Otieno WA, Smith JS. Knowledge, attitudes, practices, and perceived risk of cervical cancer among Kenyan women: brief report. International Journal of Gynecologic Cancer 2013;23(5)	Kenya	Cross-sectional	Women aged 15-49 years who visited health facilities in Kenya	488	Cervical cancer	Associated factors	N/A	N/A	N/A	N/A	N/A	N/A	Descriptive, chi-square, t-test, stepwise regression	Cervical cancer (age, marital status)	Cervical cancer (feeling of adequately informed about cervical cancer by healthcare providers, intend to have cervical cancer screening in future)	N/A
59	Kaba Z, Khamisa N, Tshuma N (2017)	Kaba Z, Khamisa N, Tshuma N. Age-group differences in risk perceptions of non-communicable diseases among adults in Diepsloot township, Johannesburg, South Africa: A cross-sectional study based on the Health Belief Model. South African medical journal 2017;107(9):797-804	South Africa	Cross-sectional	Adults aged 20 years or older	2135	Non-communicable diseases	Questionnaire and associated factors	Questionnaire item developed based on the Health Belief Model	Language not mentioned	A total of 35 items. 5 items measure perceived susceptibility, 5 items measure perceived severity, 7 items measure perceived benefit, 7 items measure pereived barriers, 6 items measure perceived cues to action and 5 items measure perceived self-efficacy.	Five-point Likert scale	Content validity	Not mentioned	Descriptive, Pearson's chi-square	Non-communicable diseases (age)	N/A	N/A
60	Silverman KR, Ohman-Strickland PA, Christian AH (2017)	Silverman KR, Ohman-Strickland PA, Christian AH. Perceptions of cancer risk: differences by weight status. Journal of Cancer Education 2017;32(2):357-63	USA	Cross-sectional	American adults aged 18 years or older	2585	Cancer	Associated factors	N/A	N/A	N/A	N/A	N/A	N/A	Descriptive, logistic regression analysis	Cancer (family history of cancer, BMI)	N/A	N/A
61	Osei E, Osei Afriyie S, Oppong S, Ampofo E, Amu H (2021)	Osei E, Osei Afriyie S, Oppong S, Ampofo E, Amu H. Perceived Breast Cancer Risk among Female Undergraduate Students in Ghana: A Cross-Sectional Study. Journal of Oncology. 2021;2021	Ghana	Cross-sectional	Undergraduate female students at the university in Ghana	358	Breast cancer	Associated factors	N/A	N/A	N/A	N/A	N/A	N/A	Descriptive, chi-square analysis, multivariate binary regression analysis	Breast cancer (academic year, school, family history of breast cancer, use of oral pills/ injectable contraception, history of breast cancer screening)	Breast cancer (intention to perform breast self-examination)	Breast cancer (knowledge of someone with breast cancer)
62	Yüksel S, Uğraş GA, Cavdar I, Bozdoğan A, Gürdal SÖ, Akyolcu N, et al. (2017)	Yüksel S, Uğraş GA, Cavdar I, Bozdoğan A, Gürdal SÖ, Akyolcu N, et al. A risk assessment comparison of breast cancer and factors affected to risk perception of women in turkey: A cross-sectional study. Iranian journal of public health. 2017;46(3):308	Turkey	Cross-sectional	Women aged 40-69 years who live in the Bahcesehir town	346	Breast cancer	Associated factors	N/A	N/A	N/A	N/A	N/A	N/A	Descriptive, Pearson's chi-square, spearman's correlation, logistic regression analysis	Breast cancer (age, post-menopausal phase, income, family history of breast cancer, having regular breast self-examination and clinical breast examination)	N/A	N/A
63	Mathur S, Levy M (2013)	Mathur S, Levy M. Lung cancer risk perception and distress: difference by smoking status, and role of physical activity and race among US population. Epidemiology, Biostatistics and Public Health 2013;10(2)	USA	Cross-sectional	Individuals who participated in the Health Information National Trends Survey (HINTS)	5586	Lung cancer	Associated factors	N/A	N/A	N/A	N/A	N/A	N/A	Multivariate logistic regression	Lung cancer (smoker)	Lung cancer (distress)	N/A
64	Wilson KL, Cowart CJ, Rosen BL, Pulczinski JC, Solari KD, Ory MG, et al. (2018)	Wilson KL, Cowart CJ, Rosen BL, Pulczinski JC, Solari KD, Ory MG, et al. Characteristics associated with HPV diagnosis and perceived risk for cervical cancer among unmarried, sexually active college women. Journal of Cancer Education 2018;33(2):404-16	USA	Cross-sectional	Unmarried, sexually active college women aged 18-26 years	1106	Cervical cancer	Associated factors	N/A	N/A	N/A	N/A	N/A	N/A	Descriptive, Pearson's chi-square tests, independent sample t tests, one-way ANOVA, binary logistic regression, multinomial logistic regression	Cervical cancer (diagnosed with human papillomavirus, family member with cervical cancer, unsure of family history of cervical cancer, more than one sex partner)	Cervical cancer (perceived risk of cervical cancer same or greater than others, support of HPV vaccine mandates, insured status)	N/A
65	Grauman Å, Veldwijk J, James S, Hansson M, Byberg L (2021)	Grauman Å, Veldwijk J, James S, Hansson M, Byberg L. Good general health and lack of family history influence the underestimation of cardiovascular risk: a cross-sectional study. European Journal of Cardiovascular Nursing 2021	Sweden	Cross-sectional	Individuals aged 50-64 years old from a population-based cohort study	526	Cardiovascular disease	Associated factors	N/A	N/A	N/A	N/A	N/A	N/A	Descriptive, logistic regression analysis	Cardiovascular disease (family history of cardiovascular disease, age, smoking)	Cardiovascular disease (self-perceived general health)	N/A
66	Chalian H, Khoshpouri P, Assari S (2018)	Chalian H, Khoshpouri P, Assari S. Demographic, Social, and Behavioral Determinants of Lung Cancer Perceived Risk and Worries in a National Sample of American Adults; Does Lung Cancer Risk Matter? Medicina. 2018;54(6):97	USA	Cross-sectional	Non-institutionalized American adults aged 18 years or older	2277	Cancer	Associated factors	N/A	N/A	N/A	N/A	N/A	N/A	Descriptive, Pearson's correlations tests, independent sample t-tests, paired t-tests, multi-group structural equation modeling	Cancer (ethnicity, age, income, smoking)	Cancer (insured status)	N/A
67	Kowall B, Rathmann W, Stang A, Bongaerts B, Kuss O, Herder C, et al. (2017)	Kowall B, Rathmann W, Stang A, Bongaerts B, Kuss O, Herder C, et al. Perceived risk of diabetes seriously underestimates actual diabetes risk: The KORA FF4 study. PloS one. 2017;12(1):e0171152	Germany	Cross-sectional	German residents aged 25-74 years	2279	Diabetes	Associated factors	N/A	N/A	N/A	N/A	N/A	N/A	Poisson regression	Diabetes (age, gender, education, obesity, parental diabetes)	Diabetes (self-rated general health)	N/A
68	Chen L-S, Kaphingst KA, Tseng T-S, Zhao S (2016)	Chen L-S, Kaphingst KA, Tseng T-S, Zhao S. How are lung cancer risk perceptions and cigarette smoking related?—testing an accuracy hypothesis. Translational cancer research 2016;5(Suppl 5):S964	USA	Cross-sectional	U.S. adults aged 18 years or older	1680	Lung cancer	Associated factors	N/A	N/A	N/A	N/A	N/A	N/A	Descriptive, chi-square test, multinomial logistic regression, multivariate linear regression	Lung cancer (smoking)	N/A	N/A
69	Orom H, Kiviniemi MT, Shavers VL, Ross L, Underwood W (2013)	Orom H, Kiviniemi MT, Shavers VL, Ross L, Underwood W. Perceived risk for breast cancer and its relationship to mammography in Blacks, Hispanics, and Whites. Journal of behavioral medicine 2013;36(5):466-76	USA	Cross-sectional	Respondents of the 2003 Health Information National Trends Survey	3361	Breast cancer	Associated factors	N/A	N/A	N/A	N/A	N/A	N/A	Chi-square tests, independent-sample t tests, linear regression, multinomial logistic regression	Breast cancer (ethnicity)	N/A	N/A
70	Butler KM, Rayens MK, Wiggins AT, Rademacher KB, Hahn EJ (2017)	Butler KM, Rayens MK, Wiggins AT, Rademacher KB, Hahn EJ. Association of smoking in the home with lung cancer worry, perceived risk, and synergistic risk. Oncology nursing forum. 2017;44(2):E55	USA	Cross-sectional	Homeowners from a larger randomized, controlled tria	515	Lung cancer	Associated factors	N/A	N/A	N/A	N/A	N/A	N/A	two-sample t test, chi-square test, multiple linear regression	Lung cancer (education, family history of lung cancer, smoking, living with smoker)	N/A	N/A
71	Darlow S, Goodman MS, Stafford JD, Lachance CR, Kaphingst KA (2012)	Darlow S, Goodman MS, Stafford JD, Lachance CR, Kaphingst KA. Weight perceptions and perceived risk for diabetes and heart disease among overweight and obese women, Suffolk County, New York, 2008. Preventing chronic disease 2012;9	USA	Cross-sectional	Overweight/ obese female health center patients aged 18 years or older	397	Diabetes, heart disease	Associated factors	N/A	N/A	N/A	N/A	N/A	N/A	Multivariable logistic regression	Diabetes (family history with diabetes); Heart disease (family history of heart disease)	Diabetes (perceived one as overweight, believing overweight is a personal health problem); Heart disease (perceived oneself as overweight)	N/A
72	Haber G, Ahmed NU, Pekovic V (2012)	Haber G, Ahmed NU, Pekovic V. Family history of cancer and its association with breast cancer risk perception and repeat mammography. American journal of public health 2012;102(12):2322-9	USA	Cross-sectional	Women aged 46-74 years with no breast cancer history	6706	Breast cancer	Associated factors	N/A	N/A	N/A	N/A	N/A	N/A	Structural equation modeling framework, multinomial logistic regression	Breast cancer (family history of breast cancer, family history of cancer other than breast cancer)	N/A	N/A
73	Palmero EI, Campacci N, Schüler-Faccini L, Giugliani R, Rocha JCCd, Vargas FR, et al. (2020)	Palmero EI, Campacci N, Schüler-Faccini L, Giugliani R, Rocha JCCd, Vargas FR, et al. Cancer-related worry and risk perception in Brazilian individuals seeking genetic counseling for hereditary breast cancer. Genetics and molecular biology 2020;43	Brazil	Cross-sectional	Individuals seeking cancer genetic counseling for hereditary breast cancer	264	Cancer	Associated factors	N/A	N/A	N/A	N/A	N/A	N/A	Descriptive, student's t-test, ANOVA, Mann-Whitney, Kruskal-Wallis tests, Chi-square, Fisher's exact test, correlation coefficient of Spearman, Cronbach coefficient	Cancer (education, number of cancer deaths among first-degree relatives)	N/A	Cancer (risk discussion within the family)
74	McKinney SY, Palmer RC (2014)	McKinney SY, Palmer RC. The influence of gender on colorectal cancer knowledge, screening intention, perceived risk and worry among African Americans in South Florida. Journal of community health 2014;39(2):230-8	USA	Cross-sectional	African American adults aged 45 years or older living in Southeast Florida	336	Colorectal cancer	Associated factors	N/A	N/A	N/A	N/A	N/A	N/A	Descriptive, chi-square, t tests, multivariate logistic regression, multivariate linear regression	Colorectal cancer (gender)	N/A	N/A
75	Turbitt E, Roberts MC, Taber JM, Waters EA, McNeel TS, Biesecker BB, et al. (2019)	Turbitt E, Roberts MC, Taber JM, Waters EA, McNeel TS, Biesecker BB, et al. Genetic counseling, genetic testing, and risk perceptions for breast and colorectal cancer: Results from the 2015 National Health Interview Survey. Preventive medicine 2019;123:12-9	USA	Cross-sectional	U.S. population with no personal cancer history	27716	Breast cancer, colorectal cancer	Associated factors	N/A	N/A	N/A	N/A	N/A	N/A	Descriptive, bivariate logistic regression, multivariable logistic regression, bivariate multinomial logistic regression analysis	Breast cancer, colorectal cancer (genetic testing)	N/A	Breast cancer, colorectal cancer (genetic counselling)
76	Rice LJ, Brandt HM, Hardin JW, Ingram LA, Wilson SM (2015)	Rice LJ, Brandt HM, Hardin JW, Ingram LA, Wilson SM. Exploring perceptions of cancer risk, neighborhood environmental risks, and health behaviors of Blacks. Journal of community health 2015;40(3):419-30	USA	Cross-sectional	Black or African American aged 18 years or older who resided in the Charleston Metropolitan Statistical Area in South Carolina	405	Cancer	Associated factors	N/A	N/A	N/A	N/A	N/A	N/A	Descriptive, ordered logistic regression	Cancer (gender, age, alcohol consumption, colon cancer screening)	N/A	N/A
77	Basilio CD, Kwan VS, Towers MJ (2016)	Basilio CD, Kwan VS, Towers MJ. Culture and risk assessments: Why Latino Americans perceive greater risk for diabetes. Cultural Diversity and Ethnic Minority Psychology 2016;22(1):104	USA	Cross-sectional	Undergraduate students of an university	374	Diabetes, breast cancer	Associated factors	N/A	N/A	N/A	N/A	N/A	N/A	Independent t-test, chi-square test, t-test, correlational analyses	Diabetes (ethnicity, ethnic identity, number of family members with diabetes)	Diabetes (perceived similarity with other people that get diabetes)	N/A
78	VanDyke SD, Shell MD (2017)	VanDyke SD, Shell MD. Health beliefs and breast cancer screening in rural Appalachia: an evaluation of the health belief model. The Journal of Rural Health 2017;33(4):350-60	USA	Cross-sectional	Women aged 18-78 years recruited at a free health clinic in central Appalachia	170	Breast cancer	Associated factors	N/A	N/A	N/A	N/A	N/A	N/A	Linear regression	Breast cancer (abnormal mammograms, family history with breast cancer)	Breast cancer (insured status)	N/A
79	Perez GK, Gareen IF, Sicks J, Lathan C, Carr A, Kumar P, et al. (2019)	Perez GK, Gareen IF, Sicks J, Lathan C, Carr A, Kumar P, et al. Racial Differences in Smoking-related Disease Risk Perceptions Among Adults Completing Lung Cancer Screening: Follow-up Results from the ACRIN/NLST Ancillary Study. Journal of racial and ethnic health disparities. 2019;6(4):676-85	USA	Cross-sectional	Participants of the National Lung Screening Trial (former and current smokers aged 55-74 years with a minimum history of 30 pack years and no history of lung cancer)	1937	Lung cancer, smoking-related disease	Associated factors	N/A	N/A	N/A	N/A	N/A	N/A	Chi-square test, Fisher's exact test, two-sample t test, Wilcoxon rank-su, test, linear regression	Lung cancer or smoking-related disease (age, ethnicity, education, smoking)	Lung cancer or smoking-related disease (perceived benefit of quitting smoking, cancer worry)	N/A
80	Sulaiman S, Leelavathi M, Norasyikin A (2020)	Sulaiman S, Leelavathi M, Norasyikin A. Risk perception and knowledge regarding diabetes among offspring of type 2 diabetics at a tertiary institution. The Medical Journal of Malaysia 2020;75(6):655-9	Malaysia	Cross-sectional	University students aged 18 years and above with at least one parent with type 2 diabetes	336	Type 2 diabetes	Associated factors	N/A	N/A	N/A	N/A	N/A	N/A	Descriptive, Mann-Whitney, chi-square tests	Type 2 diabetes (gender)	N/A	N/A
81	Pasi H, Isa ZM, Shah SA (2018)	Pasi H, Isa ZM, Shah SA. Perceived Risk of Developing Cancer in a Suburban Community in Malaysia. Asian Pacific journal of cancer prevention: APJCP. 2018;19(2):395	Malaysia	Cross-sectional	Adults aged 18 years and above who had never been diagnosed with cancer	520	Cancer	Associated factors	N/A	N/A	N/A	N/A	N/A	N/A	Descriptive, chi-square test, binary logistic regression	Cancer (family history of cancer)	N/A	N/A
82	Morales-Sánchez M, Peralta-Pedrero M, Domínguez-Gómez M (2014)	Morales-Sánchez M, Peralta-Pedrero M, Domínguez-Gómez M. Design and validation of a questionnaire for measuring perceived risk of skin cancer. Actas Dermo-Sifiliográficas 2014;105(3):276-85	Mexico	Cross-sectional	Mexican who attended an outpatient clinic and aged 18 years and above	359	Skin cancer	Questionnaire	Questionnaire item developed based on literature review and expert opinion	Developed in Spanish (translation not mentioned)	A total of 18 items. 5 items measure affective aspects, 5 items measure behavioural aspects, 3 items measure severity, 3 items measure susceptibility and 2 items measure probability.	Seven-point visual Likert scale	t test, chi-square test, Pearson correlation, exploratory factor analysis	Self-administered	N/A	N/A	N/A	N/A
83	Hassen HY, Aerts N, Demarest S, Manzar MD, Abrams S, Bastiaens H (2021)	Hassen HY, Aerts N, Demarest S, Manzar MD, Abrams S, Bastiaens H. Validation of the Dutch-Flemish translated ABCD questionnaire to measure cardiovascular diseases knowledge and risk perception among adults. Scientific reports. 2021;11(1):1-10	Belgium	Cross-sectional	Adults aged 18 years and older	525	Cardiovascular diseases	Questionnaire	Questionnaire was adapted from previously validated questionnaire	Developed in English and translated to Dutch	A total of 20 items. 7 items measure risk perception, 6 items measure perceived benefit and intention to change of physical activity and 7 items measure perceived benefit and intention to change of dietary habit.	Four-point Likert scale	Exploratory factor analysis, confirmatory factor analysis	Self-administered (postal and online platforms)	N/A	N/A	N/A	N/A
84	Anuar H, Shah SA, Gafor AHA, Mahmood MI (2020)	Anuar H, Shah SA, Gafor AHA, Mahmood MI. The chronic kidney disease perception scale (CKDPS): development and construct validation. BMC nephrology 2020;21(1):1-12	Malaysia	Cross-sectional	Patients with diabetes from outpatient clinics	300	Chronic kidney disease	Questionnaire	Questionnaire item developed based on the Health Belief Model	Developed in English and translated to Malay	A total of 61 items. 26 items measure perception based on socio-psychology, 6 items measure perceived benefit, 9 items measure perceived barrier, 9 items measure perceived susceptibility, 5 items measure perceived severity and 6 items measure cue to action.	10-point Likert scale	Explotaroty factor analysis, confirmatory factor analysis	Self-administered	N/A	N/A	N/A	N/A
85	Alaa H, Shah SA (2018)	Alaa H, Shah SA. Perceived susceptibility to chronic disease among healthy people questionnaire: development, validity and reliability among young Iraqi adults. Malaysian Journal of Public Health Medicine 2018;18(1).	Iraq	Cross-sectional	Adults aged 18-40 years old in Baghdad	200	Stroke, diabetes, hypertension, cardiovascular disease, cancer	Questionnaire	Questionnaire was adapted from previous studies	Developed in English and translated to Arabic	A total of 30 items. 6 items measure socio-demographic, 5 items measure family history of chronic disease, 4 items measure special practice, 5 items measure perceived severity, 5 items measure information seeking and 5 items measure disease probability.	Five-point Likert scale (except socio-demographic and family history of chronic disease)	Exploratory factor analysis, confirmatory factor analysis	Self-administered	N/A	N/A	N/A	N/A
86	Hafizah P, Zaleha M, Shamsul A (2013)	Hafizah P, Zaleha M, Shamsul A. The validation of questionnaire on risk perception of developing five most common non-communicable diseases in Malaysia. J Nurs Health Sci. 2013;1:29-35	Malaysia	Cross-sectional	Staff and clients of a health clinic (aged 18 years and above)	130	Hypertension, diabetes, heart disease, cancer, stroke	Questionnaire	Questionnaire item developed based on expert opinion	Not mentioned	A total of 24 items. 4 items measure special practice, 5 items measure information seeking, 5 items measure perceived probability of disease, 5 items measure health-related behaviour and 5 items measure perceived severity.	Five-point Likert scale except for perceived probability of disease (10-point Likert scale)	Exploratory factor analysis	Self-administered	N/A	N/A	N/A	N/A
